# Supplementary material for: Neuroprotective, Antioxidant and Anti-Inflammatory Effect of Greek Pomegranate Seed Oil on N2a Neuroblastoma Cells and Mild Cognitive Impairment Patients
Source: Biology (Basel). 2025 May 15;14(5):548. doi: 10.3390/biology14050548 (PMC12109235; doi:10.3390/biology14050548)
Supplement: Supplementary file 1 [file biology-14-00548-s001.zip]

Archive with 1 entries (1 files):
- biology-3597985-supplementary.pdf
